# Supplementary material for: Revision of Paranastatus Masi (Eupelmidae, Eupelminae) with descriptions of four new species
Source: Zookeys. 2016 Feb 3;(559):59–79. doi: 10.3897/zookeys.559.6134 (PMC4768272; doi:10.3897/zookeys.559.6134)
Supplement: XML Treatment for Paranastatus bellus [file zookeys.559.6134-treatment1.xml]

<!DOCTYPE tp:taxon-treatment
  PUBLIC "-//TaxonX//DTD Taxonomic Treatment Publishing DTD v0 20100105//EN" "tax-treatment-NSO.dtd">
<tp:taxon-treatment xmlns:tp="http://www.plazi.org/taxpub"><tp:treatment-meta><kwd-group><label>Taxon classification</label><kwd><named-content content-type="kingdom">Animalia</named-content></kwd><kwd><named-content content-type="order">Hymenoptera</named-content></kwd><kwd><named-content content-type="family">Eupelmidae</named-content></kwd></kwd-group><mixed-citation publication-type="journal"><person-group><name><surname>Scallion</surname><given-names>Melanie L.</given-names></name><name><surname>Gibson</surname><given-names>Gary A.P.</given-names></name><name><surname>Sharanowski</surname><given-names>Barbara J.</given-names></name></person-group><article-title>Revision of <italic><tp:taxon-name><tp:taxon-name-part taxon-name-part-type="genus">Paranastatus</tp:taxon-name-part></tp:taxon-name></italic> Masi (<tp:taxon-name><tp:taxon-name-part taxon-name-part-type="family">Eupelmidae</tp:taxon-name-part></tp:taxon-name>, <tp:taxon-name><tp:taxon-name-part taxon-name-part-type="subfamily">Eupelminae</tp:taxon-name-part></tp:taxon-name>) with descriptions of four new species</article-title><source>Zookeys</source><day>3</day><month>2</month><year>2016</year><volume>2016</volume><issue>559</issue><fpage>59</fpage><lpage>79</lpage><pub-id pub-id-type="doi">10.3897/zookeys.559.6134</pub-id></mixed-citation></tp:treatment-meta><tp:nomenclature><tp:taxon-name>
            <tp:taxon-name-part taxon-name-part-type="genus">Paranastatus</tp:taxon-name-part>
            <tp:taxon-name-part taxon-name-part-type="species">bellus</tp:taxon-name-part>
            <object-id xmlns:xlink="http://www.w3.org/1999/xlink" content-type="zoobank" xlink:type="simple">http://zoobank.org/65D79CA1-0DA8-4483-9884-9F3694D5ED5B</object-id>
          </tp:taxon-name><tp:taxon-authority>Scallion</tp:taxon-authority><tp:taxon-status xmlns:xlink="http://www.w3.org/1999/xlink" xlink:type="simple">sp. n.</tp:taxon-status><xref ref-type="fig" rid="F2">Figs 10</xref><xref ref-type="fig" rid="F3">, 20</xref><xref ref-type="fig" rid="F3">, 21</xref></tp:nomenclature><tp:treatment-sec sec-type="material"><title>Material examined.</title><p>Holotype female, dry pinned, deposited in <abbrev xmlns:xlink="http://www.w3.org/1999/xlink" content-type="institution" xlink:title="Natural History Museum, London, England" xlink:type="simple">BMNH</abbrev> (Hym Type 5.4813, barcode NHMUK010198566). Label data: “SULAWESI UTARA: Dumoga-Bone Nat. Pk, edge of rainforest, <named-content xmlns:xlink="http://www.w3.org/1999/xlink" content-type="dwc:verbatimCoordinates" xlink:type="simple">0°34'N, 123°54'E</named-content>. A.D. Austin June 1985, M.T.”</p><p>Paratype female, dry pinned, deposited in <named-content xmlns:xlink="http://www.w3.org/1999/xlink" content-type="dwc:institutional_code" xlink:type="simple">CNC</named-content>. Label data: “INDONESIA. Sulawesi Utara, Dumoga Bone Nat. Pk, Toraut IV.1985, JS Noyes, forest edge, MT.”</p></tp:treatment-sec><tp:treatment-sec sec-type="Diagnosis"><title>Diagnosis.</title><p>Females of <italic><tp:taxon-name><tp:taxon-name-part taxon-name-part-type="genus">Paranastatus</tp:taxon-name-part> <tp:taxon-name-part taxon-name-part-type="species">bellus</tp:taxon-name-part></tp:taxon-name></italic> are differentiated by the following combination of features: vertex rugose (Fig. <xref ref-type="fig" rid="F2">10</xref>); antenna mostly white except base of scape and club brown (Fig. <xref ref-type="fig" rid="F3">20</xref>); mandible tridentate; mesoscutum purple-brown medially, straw-yellow laterally and reticulate.</p></tp:treatment-sec><tp:treatment-sec sec-type="Description"><title>Description.</title><p>
            <bold>Female.</bold> Length: 2 mm.</p><p>
            <italic>Colour</italic>. Head with vertex dull black-brown (Fig. <xref ref-type="fig" rid="F2">10</xref>); temple brownish-green dorsally, blue-green laterally (Fig. <xref ref-type="fig" rid="F2">10</xref>); gena and face metallic blue-green (Fig. <xref ref-type="fig" rid="F3">20</xref>); frontovertex dull black-brown. Antenna mostly white, except base of scape and club brown (Fig. <xref ref-type="fig" rid="F3">20</xref>). Pronotum light brown; mesoscutum purple-brown medially, straw-yellow laterally; scutellar-axillar complex dark orange-brown; mesopleuron light brown to white anteriorly (Fig. <xref ref-type="fig" rid="F3">21</xref>). Legs white with mesofemur darkened along posterior apical edge and metafemur darkening to brown apically. Fore wing hyaline behind distal half of submarginal vein, but deeply infuscate basally, lightly infuscate patch behind base of marginal vein, and infuscate from behind postmarginal vein to wing apex; hind wing hyaline. Gastral tergites 1 and 2 white, remaining tergites dark brown; gastral sternites 1–4 white, remainder brown. Colour of setae on various body regions discussed in appropriate sections below.</p><p>
            <italic>Head</italic>. Vertex rugose (Fig. <xref ref-type="fig" rid="F2">10</xref>); temple coriaceous (Fig. <xref ref-type="fig" rid="F2">10</xref>); gena coriaceous except reticulate along malar sulcus (Fig. <xref ref-type="fig" rid="F3">20</xref>); face reticulate; frontovertex with blunt teeth projecting posteriorly towards vertex. Mandible tridentate. Vertex, temple and gena with sparse, very light brown setae; face with sparse white setae except scrobes bare; eyes with dense, short white setae.</p><p>
            <italic>Mesosoma</italic>. Pronotum coriaceous; mesoscutum reticulate, distinctly concave posteromedially; scutellar-axillar complex reticulate; mesopleuron coriaceous. Pronotum with white setae, setae longer along posterior edge; mesoscutum with many white setae; scutellar-axillar complex with few white setae along edges; mesopleuron with white setae anteriorly, remainder bare. Fore wing with dense, short brown setae; hind wing with relatively fewer short, light brown setae.</p><p>
            <italic>Metasoma</italic>. Entirely coriaceous with white setae ventrally, the setae very sparse dorsally and long at apex of gaster.</p><p>
            <bold>Male.</bold> Unknown.</p></tp:treatment-sec><tp:treatment-sec sec-type="Etymology"><title>Etymology.</title><p>From the Latin <italic>bellus</italic>, meaning handsome, in memory of Melanie Scallion’s dog Beau (French: handsome). This is an adjective in the nominative singular.</p></tp:treatment-sec><tp:treatment-sec sec-type="Distribution"><title>Distribution.</title><p>Sulawesi Island, Indonesia.</p></tp:treatment-sec><tp:treatment-sec sec-type="Biology"><title>Biology.</title><p>Unknown.</p></tp:treatment-sec><tp:treatment-sec sec-type="Remarks"><title>Remarks.</title><p>Holotype deposited in the <abbrev xmlns:xlink="http://www.w3.org/1999/xlink" content-type="institution" xlink:title="Natural History Museum, London, England" xlink:type="simple">BMNH</abbrev> at the request of Dr. Andrew Austin, University of Adelaide, Australia. Both specimens are in poor condition. The head of the holotype is glued to the point, and the paratype is contorted with the body curled up on itself.</p><!--PageBreak--></tp:treatment-sec><tp:treatment-sec><!--Section generated to contain objects referenced in tp:taxon-treatment.--><fig id="F2" position="float" orientation="portrait"><label>Figures 9–14.</label><caption><p>
          <bold>9</bold> Scanning electron micrograph (SEM) of <italic><tp:taxon-name><tp:taxon-name-part taxon-name-part-type="genus">Paranastatus</tp:taxon-name-part> <tp:taxon-name-part taxon-name-part-type="species">pilosus</tp:taxon-name-part></tp:taxon-name></italic>, mesonotum in dorsal view (<named-content xmlns:xlink="http://www.w3.org/1999/xlink" content-type="dwc:institutional_code" xlink:type="simple">JBWM</named-content> Photo 2015-05) <bold>10</bold> <italic><tp:taxon-name><tp:taxon-name-part taxon-name-part-type="genus">Paranastatus</tp:taxon-name-part> <tp:taxon-name-part taxon-name-part-type="species">bellus</tp:taxon-name-part></tp:taxon-name></italic> holotype, head in dorsal view <bold>11</bold> SEM of <italic><tp:taxon-name><tp:taxon-name-part taxon-name-part-type="genus">Paranastatus</tp:taxon-name-part> <tp:taxon-name-part taxon-name-part-type="species">pilosus</tp:taxon-name-part></tp:taxon-name></italic>, head and pronotum in dorsal view (<named-content xmlns:xlink="http://www.w3.org/1999/xlink" content-type="dwc:institutional_code" xlink:type="simple">JBWM</named-content> Photo 2015-05) <bold>12</bold> <italic><tp:taxon-name><tp:taxon-name-part taxon-name-part-type="genus">Paranastatus</tp:taxon-name-part> <tp:taxon-name-part taxon-name-part-type="species">nigriscutellatus</tp:taxon-name-part></tp:taxon-name></italic> holotype, mesonotum in dorsal view <bold>13</bold> <italic><tp:taxon-name><tp:taxon-name-part taxon-name-part-type="genus">Paranastatus</tp:taxon-name-part> <tp:taxon-name-part taxon-name-part-type="species">violaceus</tp:taxon-name-part></tp:taxon-name></italic> lectotype, mesonotum in dorsal view <bold>14</bold> <italic><tp:taxon-name><tp:taxon-name-part taxon-name-part-type="genus">Paranastatus</tp:taxon-name-part> <tp:taxon-name-part taxon-name-part-type="species">egregius</tp:taxon-name-part></tp:taxon-name></italic> lectotype, head in dorsal view.</p></caption><graphic xmlns:xlink="http://www.w3.org/1999/xlink" xlink:href="zookeys-559-059-g002.jpg" position="float" orientation="portrait" xlink:type="simple" id="oo_76119.jpg"/></fig><fig id="F3" position="float" orientation="portrait"><label>Figures 15–21.</label><caption><p>
          <bold>15</bold> <italic><tp:taxon-name><tp:taxon-name-part taxon-name-part-type="genus">Paranastatus</tp:taxon-name-part> <tp:taxon-name-part taxon-name-part-type="species">verticalis</tp:taxon-name-part></tp:taxon-name></italic> holotype, lateral habitus <bold>16</bold> <italic><tp:taxon-name><tp:taxon-name-part taxon-name-part-type="genus">Paranastatus</tp:taxon-name-part> <tp:taxon-name-part taxon-name-part-type="species">verticalis</tp:taxon-name-part></tp:taxon-name></italic> holotype, dorsal view <bold>17</bold> <italic><tp:taxon-name><tp:taxon-name-part taxon-name-part-type="genus">Paranastatus</tp:taxon-name-part> <tp:taxon-name-part taxon-name-part-type="species">verticalis</tp:taxon-name-part></tp:taxon-name></italic> (Taveuni, Fiji), lateral habitus (<named-content xmlns:xlink="http://www.w3.org/1999/xlink" content-type="dwc:institutional_code" xlink:type="simple">JBWM</named-content> Photo 2015-06) <bold>18</bold> <italic><tp:taxon-name><tp:taxon-name-part taxon-name-part-type="genus">Paranastatus</tp:taxon-name-part> <tp:taxon-name-part taxon-name-part-type="species">verticalis</tp:taxon-name-part></tp:taxon-name></italic> (Taveuni, Fiji) in dorsal view (<named-content xmlns:xlink="http://www.w3.org/1999/xlink" content-type="dwc:institutional_code" xlink:type="simple">JBWM</named-content> Photo 2015-06) <bold>19</bold> <italic><tp:taxon-name><tp:taxon-name-part taxon-name-part-type="genus">Paranastatus</tp:taxon-name-part> <tp:taxon-name-part taxon-name-part-type="species">halko</tp:taxon-name-part></tp:taxon-name></italic> holotype, lateral habitus <bold>20</bold> <italic><tp:taxon-name><tp:taxon-name-part taxon-name-part-type="genus">Paranastatus</tp:taxon-name-part> <tp:taxon-name-part taxon-name-part-type="species">bellus</tp:taxon-name-part></tp:taxon-name></italic> holotype, head in frontolateral view and antenna <bold>21</bold> <italic><tp:taxon-name><tp:taxon-name-part taxon-name-part-type="genus">Paranastatus</tp:taxon-name-part> <tp:taxon-name-part taxon-name-part-type="species">bellus</tp:taxon-name-part></tp:taxon-name></italic> holotype, body in lateral view.</p></caption><graphic xmlns:xlink="http://www.w3.org/1999/xlink" xlink:href="zookeys-559-059-g003.jpg" position="float" orientation="portrait" xlink:type="simple" id="oo_76120.jpg"/></fig></tp:treatment-sec></tp:taxon-treatment>
