# Supplementary material for: Revision of Paranastatus Masi (Eupelmidae, Eupelminae) with descriptions of four new species
Source: Zookeys. 2016 Feb 3;(559):59–79. doi: 10.3897/zookeys.559.6134 (PMC4768272; doi:10.3897/zookeys.559.6134)
Supplement: XML Treatment for Paranastatus egregius [file zookeys.559.6134-treatment2.xml]

<!DOCTYPE tp:taxon-treatment
  PUBLIC "-//TaxonX//DTD Taxonomic Treatment Publishing DTD v0 20100105//EN" "tax-treatment-NSO.dtd">
<tp:taxon-treatment xmlns:tp="http://www.plazi.org/taxpub"><tp:treatment-meta><kwd-group><label>Taxon classification</label><kwd><named-content content-type="kingdom">Animalia</named-content></kwd><kwd><named-content content-type="order">Hymenoptera</named-content></kwd><kwd><named-content content-type="family">Eupelmidae</named-content></kwd></kwd-group><mixed-citation publication-type="journal"><person-group><name><surname>Scallion</surname><given-names>Melanie L.</given-names></name><name><surname>Gibson</surname><given-names>Gary A.P.</given-names></name><name><surname>Sharanowski</surname><given-names>Barbara J.</given-names></name></person-group><article-title>Revision of <italic><tp:taxon-name><tp:taxon-name-part taxon-name-part-type="genus">Paranastatus</tp:taxon-name-part></tp:taxon-name></italic> Masi (<tp:taxon-name><tp:taxon-name-part taxon-name-part-type="family">Eupelmidae</tp:taxon-name-part></tp:taxon-name>, <tp:taxon-name><tp:taxon-name-part taxon-name-part-type="subfamily">Eupelminae</tp:taxon-name-part></tp:taxon-name>) with descriptions of four new species</article-title><source>Zookeys</source><day>3</day><month>2</month><year>2016</year><volume>2016</volume><issue>559</issue><fpage>59</fpage><lpage>79</lpage><pub-id pub-id-type="doi">10.3897/zookeys.559.6134</pub-id></mixed-citation></tp:treatment-meta><tp:nomenclature><tp:taxon-name>
            <tp:taxon-name-part taxon-name-part-type="genus">Paranastatus</tp:taxon-name-part>
            <tp:taxon-name-part taxon-name-part-type="species">egregius</tp:taxon-name-part>
          </tp:taxon-name><tp:taxon-authority>Masi, 1917</tp:taxon-authority><xref ref-type="fig" rid="F2">Figs 14</xref><xref ref-type="fig" rid="F4">, 26</xref><xref ref-type="fig" rid="F4">, 27</xref><!--PageBreak--><tp:nomenclature-citation-list><tp:nomenclature-citation><tp:taxon-name>
                <tp:taxon-name-part taxon-name-part-type="genus">Paranastatus</tp:taxon-name-part> <tp:taxon-name-part taxon-name-part-type="species">egregius</tp:taxon-name-part></tp:taxon-name><comment>Masi, 1917: 165–166.</comment></tp:nomenclature-citation></tp:nomenclature-citation-list></tp:nomenclature><tp:treatment-sec sec-type="material"><title>Material examined.</title><p>Lectotype female, here designated; dry pinned, deposited in <abbrev xmlns:xlink="http://www.w3.org/1999/xlink" content-type="institution" xlink:title="Natural History Museum, London, England" xlink:type="simple">BMNH</abbrev> (Hym Type 5.1,035a). Label data: “Mahe, ’08–9 Seychelles Exp. Percy Sladen Trust Exped. B.M. 1913-170.”</p><p>Paralectotype male, here designated; dry pinned, deposited in <abbrev xmlns:xlink="http://www.w3.org/1999/xlink" content-type="institution" xlink:title="Natural History Museum, London, England" xlink:type="simple">BMNH</abbrev>. Label data: “Mahe, ’08–9 Seychelles Exp. Percy Sladen Trust Exped. B.M. 1913-170.”</p></tp:treatment-sec><tp:treatment-sec sec-type="Diagnosis"><title>Diagnosis.</title><p>Females of <italic><tp:taxon-name><tp:taxon-name-part taxon-name-part-type="genus">Paranastatus</tp:taxon-name-part> <tp:taxon-name-part taxon-name-part-type="species">egregius</tp:taxon-name-part></tp:taxon-name></italic> are differentiated by the following combination of features: vertex behind ocelli and temple pustulate (Fig. <xref ref-type="fig" rid="F2">14</xref>); antenna brown except flagellomeres 6–8 white (Fig. <xref ref-type="fig" rid="F4">26</xref>); mandible quadridentate; mesoscutum light brown, slightly coriaceous and only slightly concave posteromedially. Males of <italic><tp:taxon-name><tp:taxon-name-part taxon-name-part-type="genus">Paranastatus</tp:taxon-name-part> <tp:taxon-name-part taxon-name-part-type="species">egregius</tp:taxon-name-part></tp:taxon-name></italic> are differentiated by the following combination of features: vertex weakly reticulate; mandible bidentate; mesoscutum convex; colouration similar to females.</p></tp:treatment-sec><tp:treatment-sec sec-type="Distribution"><title>Distribution.</title><p>Mahé Island, Seychelles.</p></tp:treatment-sec><tp:treatment-sec sec-type="Biology"><title>Biology.</title><p>Unknown.</p></tp:treatment-sec><tp:treatment-sec sec-type="Remarks"><title>Remarks.</title><p>
            <xref ref-type="bibr" rid="B11">Masi (1917)</xref> established <italic><tp:taxon-name><tp:taxon-name-part taxon-name-part-type="genus">Paranastatus</tp:taxon-name-part> <tp:taxon-name-part taxon-name-part-type="species">egregius</tp:taxon-name-part></tp:taxon-name></italic> based on one female and two males, but without designating a holotype. Of the three specimens, the <abbrev xmlns:xlink="http://www.w3.org/1999/xlink" content-type="institution" xlink:title="Natural History Museum, London, England" xlink:type="simple">BMNH</abbrev> only has the female and one of the males in its collection (Dale-Skey, pers. comm.). Here we designate the female as lectotype and the male as paralectotype, and have labelled the specimens accordingly. The location of the second male is presently unknown.</p></tp:treatment-sec><tp:treatment-sec><!--Section generated to contain objects referenced in tp:taxon-treatment.--><fig id="F2" position="float" orientation="portrait"><label>Figures 9–14.</label><caption><p>
          <bold>9</bold> Scanning electron micrograph (SEM) of <italic><tp:taxon-name><tp:taxon-name-part taxon-name-part-type="genus">Paranastatus</tp:taxon-name-part> <tp:taxon-name-part taxon-name-part-type="species">pilosus</tp:taxon-name-part></tp:taxon-name></italic>, mesonotum in dorsal view (<named-content xmlns:xlink="http://www.w3.org/1999/xlink" content-type="dwc:institutional_code" xlink:type="simple">JBWM</named-content> Photo 2015-05) <bold>10</bold> <italic><tp:taxon-name><tp:taxon-name-part taxon-name-part-type="genus">Paranastatus</tp:taxon-name-part> <tp:taxon-name-part taxon-name-part-type="species">bellus</tp:taxon-name-part></tp:taxon-name></italic> holotype, head in dorsal view <bold>11</bold> SEM of <italic><tp:taxon-name><tp:taxon-name-part taxon-name-part-type="genus">Paranastatus</tp:taxon-name-part> <tp:taxon-name-part taxon-name-part-type="species">pilosus</tp:taxon-name-part></tp:taxon-name></italic>, head and pronotum in dorsal view (<named-content xmlns:xlink="http://www.w3.org/1999/xlink" content-type="dwc:institutional_code" xlink:type="simple">JBWM</named-content> Photo 2015-05) <bold>12</bold> <italic><tp:taxon-name><tp:taxon-name-part taxon-name-part-type="genus">Paranastatus</tp:taxon-name-part> <tp:taxon-name-part taxon-name-part-type="species">nigriscutellatus</tp:taxon-name-part></tp:taxon-name></italic> holotype, mesonotum in dorsal view <bold>13</bold> <italic><tp:taxon-name><tp:taxon-name-part taxon-name-part-type="genus">Paranastatus</tp:taxon-name-part> <tp:taxon-name-part taxon-name-part-type="species">violaceus</tp:taxon-name-part></tp:taxon-name></italic> lectotype, mesonotum in dorsal view <bold>14</bold> <italic><tp:taxon-name><tp:taxon-name-part taxon-name-part-type="genus">Paranastatus</tp:taxon-name-part> <tp:taxon-name-part taxon-name-part-type="species">egregius</tp:taxon-name-part></tp:taxon-name></italic> lectotype, head in dorsal view.</p></caption><graphic xmlns:xlink="http://www.w3.org/1999/xlink" xlink:href="zookeys-559-059-g002.jpg" position="float" orientation="portrait" xlink:type="simple" id="oo_76119.jpg"/></fig><fig id="F4" position="float" orientation="portrait"><label>Figures 22–27.</label><caption><p>
          <bold>22</bold> <italic><tp:taxon-name><tp:taxon-name-part taxon-name-part-type="genus">Paranastatus</tp:taxon-name-part> <tp:taxon-name-part taxon-name-part-type="species">pilosus</tp:taxon-name-part></tp:taxon-name></italic> holotype, lateral habitus <bold>23</bold> <italic><tp:taxon-name><tp:taxon-name-part taxon-name-part-type="genus">Paranastatus</tp:taxon-name-part> <tp:taxon-name-part taxon-name-part-type="species">nigriscutellatus</tp:taxon-name-part></tp:taxon-name></italic> holotype, lateral habitus <bold>24</bold> <italic><tp:taxon-name><tp:taxon-name-part taxon-name-part-type="genus">Paranastatus</tp:taxon-name-part> <tp:taxon-name-part taxon-name-part-type="species">parkeri</tp:taxon-name-part></tp:taxon-name></italic> holotype, lateral habitus <bold>25</bold> <italic><tp:taxon-name><tp:taxon-name-part taxon-name-part-type="genus">Paranastatus</tp:taxon-name-part> <tp:taxon-name-part taxon-name-part-type="species">violaceus</tp:taxon-name-part></tp:taxon-name></italic> lectotype, lateral habitus <bold>26</bold> <italic><tp:taxon-name><tp:taxon-name-part taxon-name-part-type="genus">Paranastatus</tp:taxon-name-part> <tp:taxon-name-part taxon-name-part-type="species">egregius</tp:taxon-name-part></tp:taxon-name></italic> lectotype, partial body in lateral view <bold>27</bold> <italic><tp:taxon-name><tp:taxon-name-part taxon-name-part-type="genus">Paranastatus</tp:taxon-name-part> <tp:taxon-name-part taxon-name-part-type="species">egregius</tp:taxon-name-part></tp:taxon-name></italic> lectotype broken body parts glued to the point.</p></caption><graphic xmlns:xlink="http://www.w3.org/1999/xlink" xlink:href="zookeys-559-059-g004.jpg" position="float" orientation="portrait" xlink:type="simple" id="oo_76121.jpg"/></fig></tp:treatment-sec><ref-list><ref id="B11"><mixed-citation xmlns:xlink="http://www.w3.org/1999/xlink" xlink:type="simple">
          <person-group><name name-style="western"><surname>Masi</surname><given-names>L</given-names></name></person-group> (<year>1917</year>) <article-title><tp:taxon-name><tp:taxon-name-part taxon-name-part-type="family">Chalcididae</tp:taxon-name-part></tp:taxon-name> of the Seychelles Islands.</article-title> <source>Novitates Zoologicae</source> <volume>24</volume>: <fpage>121</fpage>–<lpage>230</lpage>.</mixed-citation></ref></ref-list></tp:taxon-treatment>
