# Supplementary material for: Revision of Paranastatus Masi (Eupelmidae, Eupelminae) with descriptions of four new species
Source: Zookeys. 2016 Feb 3;(559):59–79. doi: 10.3897/zookeys.559.6134 (PMC4768272; doi:10.3897/zookeys.559.6134)
Supplement: XML Treatment for Paranastatus nigriscutellatus [file zookeys.559.6134-treatment4.xml]

<!DOCTYPE tp:taxon-treatment
  PUBLIC "-//TaxonX//DTD Taxonomic Treatment Publishing DTD v0 20100105//EN" "tax-treatment-NSO.dtd">
<tp:taxon-treatment xmlns:tp="http://www.plazi.org/taxpub"><tp:treatment-meta><kwd-group><label>Taxon classification</label><kwd><named-content content-type="kingdom">Animalia</named-content></kwd><kwd><named-content content-type="order">Hymenoptera</named-content></kwd><kwd><named-content content-type="family">Eupelmidae</named-content></kwd></kwd-group><mixed-citation publication-type="journal"><person-group><name><surname>Scallion</surname><given-names>Melanie L.</given-names></name><name><surname>Gibson</surname><given-names>Gary A.P.</given-names></name><name><surname>Sharanowski</surname><given-names>Barbara J.</given-names></name></person-group><article-title>Revision of <italic><tp:taxon-name><tp:taxon-name-part taxon-name-part-type="genus">Paranastatus</tp:taxon-name-part></tp:taxon-name></italic> Masi (<tp:taxon-name><tp:taxon-name-part taxon-name-part-type="family">Eupelmidae</tp:taxon-name-part></tp:taxon-name>, <tp:taxon-name><tp:taxon-name-part taxon-name-part-type="subfamily">Eupelminae</tp:taxon-name-part></tp:taxon-name>) with descriptions of four new species</article-title><source>Zookeys</source><day>3</day><month>2</month><year>2016</year><volume>2016</volume><issue>559</issue><fpage>59</fpage><lpage>79</lpage><pub-id pub-id-type="doi">10.3897/zookeys.559.6134</pub-id></mixed-citation></tp:treatment-meta><tp:nomenclature><tp:taxon-name>
            <tp:taxon-name-part taxon-name-part-type="genus">Paranastatus</tp:taxon-name-part>
            <tp:taxon-name-part taxon-name-part-type="species">nigriscutellatus</tp:taxon-name-part>
          </tp:taxon-name><tp:taxon-authority>Eady, 1956</tp:taxon-authority><xref ref-type="fig" rid="F1">Figs 3</xref><xref ref-type="fig" rid="F1">, 4</xref><xref ref-type="fig" rid="F2">, 12</xref><xref ref-type="fig" rid="F4">, 23</xref><!--PageBreak--><tp:nomenclature-citation-list><tp:nomenclature-citation><tp:taxon-name>
                <tp:taxon-name-part taxon-name-part-type="genus">Paranastatus</tp:taxon-name-part> <tp:taxon-name-part taxon-name-part-type="species">nigriscutellatus</tp:taxon-name-part></tp:taxon-name><comment>Eady, 1956: 61–64.</comment></tp:nomenclature-citation></tp:nomenclature-citation-list></tp:nomenclature><tp:treatment-sec sec-type="material"><title>Material examined.</title><p>Holotype female, dry pinned, deposited in <abbrev xmlns:xlink="http://www.w3.org/1999/xlink" content-type="institution" xlink:title="Natural History Museum, London, England" xlink:type="simple">BMNH</abbrev> (Hym Type 5.1624a). Label data: “HY 976 FIJI Savu Savu II.1954 B.A. O’Connor. Ex <italic><tp:taxon-name><tp:taxon-name-part taxon-name-part-type="genus">Graeffea</tp:taxon-name-part> <tp:taxon-name-part taxon-name-part-type="species">crouani</tp:taxon-name-part></tp:taxon-name></italic> eggs. Com. Inst. Ent Coll. No. 13599.”</p><p>Allotype male, dry pinned, deposited in <abbrev xmlns:xlink="http://www.w3.org/1999/xlink" content-type="institution" xlink:title="Natural History Museum, London, England" xlink:type="simple">BMNH</abbrev>. Label data: “HY 976 FIJI Savu Savu II.1954 B.A. O’Connor. Ex <italic><tp:taxon-name><tp:taxon-name-part taxon-name-part-type="genus">Graeffea</tp:taxon-name-part> <tp:taxon-name-part taxon-name-part-type="species">crouani</tp:taxon-name-part></tp:taxon-name></italic> eggs. Com. Inst. Ent Coll. No. 13599.”</p><p>Paratype females (6), dry pinned.</p><p>(2, deposited in <abbrev xmlns:xlink="http://www.w3.org/1999/xlink" content-type="institution" xlink:title="Natural History Museum, London, England" xlink:type="simple">BMNH</abbrev>). HY 975 <bold>FIJI</bold> Taveuni XI.1953 B.A. O’Connor Ex eggs of <italic><tp:taxon-name><tp:taxon-name-part taxon-name-part-type="genus">Graeffea</tp:taxon-name-part> <tp:taxon-name-part taxon-name-part-type="species">crouani</tp:taxon-name-part></tp:taxon-name></italic> in coconut crowns.</p><p>(3, deposited in <abbrev xmlns:xlink="http://www.w3.org/1999/xlink" content-type="institution" xlink:title="Natural History Museum, London, England" xlink:type="simple">BMNH</abbrev>). HY 976 <bold>FIJI</bold> Savu Savu II.1954 B.A. O’Connor Ex <italic><tp:taxon-name><tp:taxon-name-part taxon-name-part-type="genus">Graeffea</tp:taxon-name-part> <tp:taxon-name-part taxon-name-part-type="species">crouani</tp:taxon-name-part></tp:taxon-name></italic> eggs.</p><p>(1, deposited in <named-content xmlns:xlink="http://www.w3.org/1999/xlink" content-type="dwc:institutional_code" xlink:type="simple">USNM</named-content>). HY 975 <bold>FIJI</bold> Taveuni XI.1953 B.A. O’Connor Ex eggs of <italic><tp:taxon-name><tp:taxon-name-part taxon-name-part-type="genus">Graeffea</tp:taxon-name-part> <tp:taxon-name-part taxon-name-part-type="species">crouani</tp:taxon-name-part></tp:taxon-name></italic> in coconut crowns.</p></tp:treatment-sec><tp:treatment-sec sec-type="material"><title>Other material.</title><p>Females (11), dry pinned, deposited in <named-content xmlns:xlink="http://www.w3.org/1999/xlink" content-type="dwc:institutional_code" xlink:type="simple">BPBM</named-content> and <named-content xmlns:xlink="http://www.w3.org/1999/xlink" content-type="dwc:institutional_code" xlink:type="simple">CNC</named-content>. Collecting data for all specimens examined are listed below. However, date ranges are provided when multiple specimens were collected from the same locality with the full label data for each specimen listed in Suppl. material <xref ref-type="supplementary-material" rid="S1">1</xref>: “<italic><tp:taxon-name><tp:taxon-name-part taxon-name-part-type="genus">Paranastatus</tp:taxon-name-part></tp:taxon-name></italic> Label Data”.</p><p>(5). <bold>FIJI</bold>, Viti Levu, Namosi Prov., 2 km SE Nabukavesi Vlg., Ocean Pacific Rsrt, 40m. Dates collected range from 13.III–11.XII.2003 by E. Schlinger, M. Tokota’a and W. Naisilisili.</p><!--PageBreak--><p>(2, includes <named-content xmlns:xlink="http://www.w3.org/1999/xlink" content-type="dwc:institutional_code" xlink:type="simple">JBWM</named-content> Photo 2015-03). <bold>FIJI</bold>: Viti Levu, Vuda Prov., Koroyanitu Pk, 1 km E Abaca Vlg., SavuioneTrl, 800m. 22.IV–6.V.2003 by E. Schlinger and M. Tokota’a.</p><p>(1). <bold>FIJI</bold>: Kaduva I., 0.25 km SW Solodamu Vlg., Moanakaka Bird Sanctuary, 60m. Collected 9–30.V.2003 by E. Schlinger and M. Tokota’a.</p><!--PageBreak--><p>(1). <bold>FIJI</bold>: Viti Levu, Sigatoka Prov., Sigatoka Sand Dunes Nat. Pk, 44m. Collected 12.II–12.III.2003 by E. Schlinger and M. Tokota’a.</p><p>(1). <bold>FIJI</bold>: Levu Is., Maitaesiri Prov., Hakobalevu Mt, 340m. Collected 12–24.III.2003 by M. Irwin et al.</p><p>(1). <bold>FIJI</bold>: Viti Levu, Naitasiri Prov., Bakobalevu logging rd. Collected 17.III–9.IV.2003 by E. Schlinger and M. Tokota’a.</p></tp:treatment-sec><tp:treatment-sec sec-type="Diagnosis"><title>Diagnosis.</title><p>Females of <italic><tp:taxon-name><tp:taxon-name-part taxon-name-part-type="genus">Paranastatus</tp:taxon-name-part> <tp:taxon-name-part taxon-name-part-type="species">nigriscutellatus</tp:taxon-name-part></tp:taxon-name></italic> are differentiated by the following combination of features: face alutaceous to coriaceous centrally; mandible quadridentate (Fig. <xref ref-type="fig" rid="F1">3</xref>); pronotum smooth dorsally (sometimes coriaceous along anterior margin), alutaceous laterally; mesoscutum purplish-coppery, slightly bluish-green posteriorly, alutaceous to coriaceous posteromedially, distinctly concave posteromedially (Fig. <xref ref-type="fig" rid="F2">12</xref>). Males of <italic><tp:taxon-name><tp:taxon-name-part taxon-name-part-type="genus">Paranastatus</tp:taxon-name-part> <tp:taxon-name-part taxon-name-part-type="species">nigriscutellatus</tp:taxon-name-part></tp:taxon-name></italic> are differentiated by the following combination of features: head entirely coriaceous; mandible quadridentate; scutellar-axillar complex coriaceous; colouration darker than that of females.</p></tp:treatment-sec><tp:treatment-sec sec-type="Distribution"><title>Distribution.</title><p>Islands of Fiji, Tonga, Western Samoa (<xref ref-type="bibr" rid="B12">Noyes 2015</xref>).</p></tp:treatment-sec><tp:treatment-sec sec-type="Biology"><title>Biology.</title><p>Parasitoids of <italic><tp:taxon-name><tp:taxon-name-part taxon-name-part-type="genus">Graeffea</tp:taxon-name-part> <tp:taxon-name-part taxon-name-part-type="species">crouanii</tp:taxon-name-part></tp:taxon-name></italic> eggs.</p></tp:treatment-sec><tp:treatment-sec><!--Section generated to contain objects referenced in tp:taxon-treatment.--><fig id="F1" position="float" orientation="portrait"><label>Figures 1–8.</label><caption><p>
          <bold>1</bold> Scanning electron micrograph (SEM) of <italic><tp:taxon-name><tp:taxon-name-part taxon-name-part-type="genus">Paranastatus</tp:taxon-name-part> <tp:taxon-name-part taxon-name-part-type="species">halko</tp:taxon-name-part></tp:taxon-name></italic>, lower face in anterior view showing mandibular dentition (<named-content xmlns:xlink="http://www.w3.org/1999/xlink" content-type="dwc:institutional_code" xlink:type="simple">JBWM</named-content> Photo 2015-01) <bold>2</bold> SEM of <italic><tp:taxon-name><tp:taxon-name-part taxon-name-part-type="genus">Paranastatus</tp:taxon-name-part> <tp:taxon-name-part taxon-name-part-type="species">halko</tp:taxon-name-part></tp:taxon-name></italic>, gena in lateral view (<named-content xmlns:xlink="http://www.w3.org/1999/xlink" content-type="dwc:institutional_code" xlink:type="simple">JBWM</named-content> Photo 2015-02) <bold>3</bold> <italic><tp:taxon-name><tp:taxon-name-part taxon-name-part-type="genus">Paranastatus</tp:taxon-name-part> <tp:taxon-name-part taxon-name-part-type="species">nigriscutellatus</tp:taxon-name-part></tp:taxon-name></italic>, lower face in frontolateral view showing mandible dentition (<named-content xmlns:xlink="http://www.w3.org/1999/xlink" content-type="dwc:institutional_code" xlink:type="simple">JBWM</named-content> Photo 2015-03). Inset: outline of mandible dentition showing four teeth <bold>4</bold> SEM of <italic><tp:taxon-name><tp:taxon-name-part taxon-name-part-type="genus">Paranastatus</tp:taxon-name-part> <tp:taxon-name-part taxon-name-part-type="species">nigriscutellatus</tp:taxon-name-part></tp:taxon-name></italic>, head and anterior part of mesosoma in lateral view (<named-content xmlns:xlink="http://www.w3.org/1999/xlink" content-type="dwc:institutional_code" xlink:type="simple">JBWM</named-content> Photo 2015-03) <bold>5</bold> <italic><tp:taxon-name><tp:taxon-name-part taxon-name-part-type="genus">Paranastatus</tp:taxon-name-part> <tp:taxon-name-part taxon-name-part-type="species">verticalis</tp:taxon-name-part></tp:taxon-name></italic>, head in lateral view. Inset: outline of vertex-temple shape (<named-content xmlns:xlink="http://www.w3.org/1999/xlink" content-type="dwc:institutional_code" xlink:type="simple">JBWM</named-content> Photo 2015-04) <bold>6</bold> <italic><tp:taxon-name><tp:taxon-name-part taxon-name-part-type="genus">Paranastatus</tp:taxon-name-part> <tp:taxon-name-part taxon-name-part-type="species">verticalis</tp:taxon-name-part></tp:taxon-name></italic> holotype, lower face in anterior view showing fringe of setae below toruli <bold>7</bold> <italic><tp:taxon-name><tp:taxon-name-part taxon-name-part-type="genus">Paranastatus</tp:taxon-name-part> <tp:taxon-name-part taxon-name-part-type="species">pilosus</tp:taxon-name-part></tp:taxon-name></italic>, head in lateral view. Inset: outline of vertex-temple shape (<named-content xmlns:xlink="http://www.w3.org/1999/xlink" content-type="dwc:institutional_code" xlink:type="simple">JBWM</named-content> Photo 2015-05) <bold>8</bold> <italic><tp:taxon-name><tp:taxon-name-part taxon-name-part-type="genus">Paranastatus</tp:taxon-name-part> <tp:taxon-name-part taxon-name-part-type="species">halko</tp:taxon-name-part></tp:taxon-name></italic> holotype, head in lateral view. Inset: outline of vertex-temple shape.</p></caption><graphic xmlns:xlink="http://www.w3.org/1999/xlink" xlink:href="zookeys-559-059-g001.jpg" position="float" orientation="portrait" xlink:type="simple" id="oo_76118.jpg"/></fig><fig id="F2" position="float" orientation="portrait"><label>Figures 9–14.</label><caption><p>
          <bold>9</bold> Scanning electron micrograph (SEM) of <italic><tp:taxon-name><tp:taxon-name-part taxon-name-part-type="genus">Paranastatus</tp:taxon-name-part> <tp:taxon-name-part taxon-name-part-type="species">pilosus</tp:taxon-name-part></tp:taxon-name></italic>, mesonotum in dorsal view (<named-content xmlns:xlink="http://www.w3.org/1999/xlink" content-type="dwc:institutional_code" xlink:type="simple">JBWM</named-content> Photo 2015-05) <bold>10</bold> <italic><tp:taxon-name><tp:taxon-name-part taxon-name-part-type="genus">Paranastatus</tp:taxon-name-part> <tp:taxon-name-part taxon-name-part-type="species">bellus</tp:taxon-name-part></tp:taxon-name></italic> holotype, head in dorsal view <bold>11</bold> SEM of <italic><tp:taxon-name><tp:taxon-name-part taxon-name-part-type="genus">Paranastatus</tp:taxon-name-part> <tp:taxon-name-part taxon-name-part-type="species">pilosus</tp:taxon-name-part></tp:taxon-name></italic>, head and pronotum in dorsal view (<named-content xmlns:xlink="http://www.w3.org/1999/xlink" content-type="dwc:institutional_code" xlink:type="simple">JBWM</named-content> Photo 2015-05) <bold>12</bold> <italic><tp:taxon-name><tp:taxon-name-part taxon-name-part-type="genus">Paranastatus</tp:taxon-name-part> <tp:taxon-name-part taxon-name-part-type="species">nigriscutellatus</tp:taxon-name-part></tp:taxon-name></italic> holotype, mesonotum in dorsal view <bold>13</bold> <italic><tp:taxon-name><tp:taxon-name-part taxon-name-part-type="genus">Paranastatus</tp:taxon-name-part> <tp:taxon-name-part taxon-name-part-type="species">violaceus</tp:taxon-name-part></tp:taxon-name></italic> lectotype, mesonotum in dorsal view <bold>14</bold> <italic><tp:taxon-name><tp:taxon-name-part taxon-name-part-type="genus">Paranastatus</tp:taxon-name-part> <tp:taxon-name-part taxon-name-part-type="species">egregius</tp:taxon-name-part></tp:taxon-name></italic> lectotype, head in dorsal view.</p></caption><graphic xmlns:xlink="http://www.w3.org/1999/xlink" xlink:href="zookeys-559-059-g002.jpg" position="float" orientation="portrait" xlink:type="simple" id="oo_76119.jpg"/></fig><fig id="F4" position="float" orientation="portrait"><label>Figures 22–27.</label><caption><p>
          <bold>22</bold> <italic><tp:taxon-name><tp:taxon-name-part taxon-name-part-type="genus">Paranastatus</tp:taxon-name-part> <tp:taxon-name-part taxon-name-part-type="species">pilosus</tp:taxon-name-part></tp:taxon-name></italic> holotype, lateral habitus <bold>23</bold> <italic><tp:taxon-name><tp:taxon-name-part taxon-name-part-type="genus">Paranastatus</tp:taxon-name-part> <tp:taxon-name-part taxon-name-part-type="species">nigriscutellatus</tp:taxon-name-part></tp:taxon-name></italic> holotype, lateral habitus <bold>24</bold> <italic><tp:taxon-name><tp:taxon-name-part taxon-name-part-type="genus">Paranastatus</tp:taxon-name-part> <tp:taxon-name-part taxon-name-part-type="species">parkeri</tp:taxon-name-part></tp:taxon-name></italic> holotype, lateral habitus <bold>25</bold> <italic><tp:taxon-name><tp:taxon-name-part taxon-name-part-type="genus">Paranastatus</tp:taxon-name-part> <tp:taxon-name-part taxon-name-part-type="species">violaceus</tp:taxon-name-part></tp:taxon-name></italic> lectotype, lateral habitus <bold>26</bold> <italic><tp:taxon-name><tp:taxon-name-part taxon-name-part-type="genus">Paranastatus</tp:taxon-name-part> <tp:taxon-name-part taxon-name-part-type="species">egregius</tp:taxon-name-part></tp:taxon-name></italic> lectotype, partial body in lateral view <bold>27</bold> <italic><tp:taxon-name><tp:taxon-name-part taxon-name-part-type="genus">Paranastatus</tp:taxon-name-part> <tp:taxon-name-part taxon-name-part-type="species">egregius</tp:taxon-name-part></tp:taxon-name></italic> lectotype broken body parts glued to the point.</p></caption><graphic xmlns:xlink="http://www.w3.org/1999/xlink" xlink:href="zookeys-559-059-g004.jpg" position="float" orientation="portrait" xlink:type="simple" id="oo_76121.jpg"/></fig><supplementary-material xmlns:xlink="http://www.w3.org/1999/xlink" id="S1" position="float" orientation="portrait" xlink:type="simple"><label>Supplementary material 1</label><caption><p>
          <italic><tp:taxon-name><tp:taxon-name-part taxon-name-part-type="genus">Paranastatus</tp:taxon-name-part></tp:taxon-name></italic> Label Data</p></caption><p>Data type: Label data</p><p>Explanation note: This file contains complete label data for all material examined, including localities</p><media xlink:href="zookeys-559-059-s001.docx" mimetype="application" mime-subtype="vnd.openxmlformats-officedocument.wordprocessingml.document" position="float" orientation="portrait" xlink:type="simple" id="oo_76123.docx"/><permissions><license xlink:type="simple"><license-p>This dataset is made available under the Open Database License (http://opendatacommons.org/licenses/odbl/1.0/). The Open Database License (ODbL) is a license agreement intended to allow users to freely share, modify, and use this Dataset while maintaining this same freedom for others, provided that the original source and author(s) are credited.</license-p></license></permissions><attrib specific-use="authors">Melanie L. Scallion, Gary A.P. Gibson, Barbara J. Sharanowski</attrib></supplementary-material></tp:treatment-sec><ref-list><ref id="B12"><mixed-citation xmlns:xlink="http://www.w3.org/1999/xlink" xlink:type="simple">
          <person-group><name name-style="western"><surname>Noyes</surname><given-names>JS</given-names></name></person-group> (<year>2015</year>) <source>Universal <tp:taxon-name><tp:taxon-name-part taxon-name-part-type="superfamily">Chalcidoidea</tp:taxon-name-part></tp:taxon-name> Database</source>. <ext-link xlink:type="simple" ext-link-type="uri" xlink:href="http://www.nhm.ac.uk/chalcidoids">http://www.nhm.ac.uk/chalcidoids</ext-link> [<date-in-citation content-type="access-date">accessed 26 June 2015</date-in-citation>]</mixed-citation></ref></ref-list></tp:taxon-treatment>
