# Supplementary material for: Revision of Paranastatus Masi (Eupelmidae, Eupelminae) with descriptions of four new species
Source: Zookeys. 2016 Feb 3;(559):59–79. doi: 10.3897/zookeys.559.6134 (PMC4768272; doi:10.3897/zookeys.559.6134)
Supplement: XML Treatment for Paranastatus verticalis [file zookeys.559.6134-treatment7.xml]

<!DOCTYPE tp:taxon-treatment
  PUBLIC "-//TaxonX//DTD Taxonomic Treatment Publishing DTD v0 20100105//EN" "tax-treatment-NSO.dtd">
<tp:taxon-treatment xmlns:tp="http://www.plazi.org/taxpub"><tp:treatment-meta><kwd-group><label>Taxon classification</label><kwd><named-content content-type="kingdom">Animalia</named-content></kwd><kwd><named-content content-type="order">Hymenoptera</named-content></kwd><kwd><named-content content-type="family">Eupelmidae</named-content></kwd></kwd-group><mixed-citation publication-type="journal"><person-group><name><surname>Scallion</surname><given-names>Melanie L.</given-names></name><name><surname>Gibson</surname><given-names>Gary A.P.</given-names></name><name><surname>Sharanowski</surname><given-names>Barbara J.</given-names></name></person-group><article-title>Revision of <italic><tp:taxon-name><tp:taxon-name-part taxon-name-part-type="genus">Paranastatus</tp:taxon-name-part></tp:taxon-name></italic> Masi (<tp:taxon-name><tp:taxon-name-part taxon-name-part-type="family">Eupelmidae</tp:taxon-name-part></tp:taxon-name>, <tp:taxon-name><tp:taxon-name-part taxon-name-part-type="subfamily">Eupelminae</tp:taxon-name-part></tp:taxon-name>) with descriptions of four new species</article-title><source>Zookeys</source><day>3</day><month>2</month><year>2016</year><volume>2016</volume><issue>559</issue><fpage>59</fpage><lpage>79</lpage><pub-id pub-id-type="doi">10.3897/zookeys.559.6134</pub-id></mixed-citation></tp:treatment-meta><tp:nomenclature><tp:taxon-name>
            <tp:taxon-name-part taxon-name-part-type="genus">Paranastatus</tp:taxon-name-part>
            <tp:taxon-name-part taxon-name-part-type="species">verticalis</tp:taxon-name-part>
          </tp:taxon-name><tp:taxon-authority>Eady, 1956</tp:taxon-authority><xref ref-type="fig" rid="F1">Figs 5</xref><xref ref-type="fig" rid="F1">, 6</xref><xref ref-type="fig" rid="F3">, 15–18</xref><tp:nomenclature-citation-list><tp:nomenclature-citation><tp:taxon-name>
                <tp:taxon-name-part taxon-name-part-type="genus">Paranastatus</tp:taxon-name-part> <tp:taxon-name-part taxon-name-part-type="species">verticalis</tp:taxon-name-part></tp:taxon-name><comment>Eady, 1956: 64–65.</comment></tp:nomenclature-citation></tp:nomenclature-citation-list></tp:nomenclature><tp:treatment-sec sec-type="material"><title>Material examined.</title><p>Holotype female, dry pinned, deposited in <abbrev xmlns:xlink="http://www.w3.org/1999/xlink" content-type="institution" xlink:title="Natural History Museum, London, England" xlink:type="simple">BMNH</abbrev> (Hym Type 5.1625a). Label data: “HWY 976 FIJI Suva Suva VI.1954 B.A. O’Connor. ex eggs of <italic><tp:taxon-name><tp:taxon-name-part taxon-name-part-type="genus">Graeffea</tp:taxon-name-part> <tp:taxon-name-part taxon-name-part-type="species">crouani</tp:taxon-name-part></tp:taxon-name></italic> C.I.E.Coll. 13792.”</p><p>Allotype male, dry pinned, deposited in <abbrev xmlns:xlink="http://www.w3.org/1999/xlink" content-type="institution" xlink:title="Natural History Museum, London, England" xlink:type="simple">BMNH</abbrev>. Label data: “HWY 976 FIJI Suva Suva VI.1954 B.A. O’Connor. ex eggs of <italic><tp:taxon-name><tp:taxon-name-part taxon-name-part-type="genus">Graeffea</tp:taxon-name-part> <tp:taxon-name-part taxon-name-part-type="species">crouani</tp:taxon-name-part></tp:taxon-name></italic> C.I.E.Coll. 13792.”</p><p>Paratype females (7), dry pinned.</p><p>(6, deposited in <abbrev xmlns:xlink="http://www.w3.org/1999/xlink" content-type="institution" xlink:title="Natural History Museum, London, England" xlink:type="simple">BMNH</abbrev>, includes <named-content xmlns:xlink="http://www.w3.org/1999/xlink" content-type="dwc:institutional_code" xlink:type="simple">JBWM</named-content> Photo 2015-04). HY 976 <bold>FIJI</bold> Suva Suva VI.1954.</p><p>(1, deposited in <named-content xmlns:xlink="http://www.w3.org/1999/xlink" content-type="dwc:institutional_code" xlink:type="simple">USNM</named-content>). HY 976 <bold>FIJI</bold> Suva Suva VI.1954 B.A. O’Connor.</p></tp:treatment-sec><tp:treatment-sec sec-type="material"><title>Other material.</title><p>Females (2), dry pinned.</p><p>(1, deposited in <named-content xmlns:xlink="http://www.w3.org/1999/xlink" content-type="dwc:institutional_code" xlink:type="simple">BPBM</named-content>). <bold>FIJI</bold>. Taveuni, Cakaudrove Prov., 5.5 km SE Tavuki Vlg., Devo Pk. 1188m, 30.VI–14.VIII.2004 Malaise 1, Schlinger, M. Tokota’a. <named-content xmlns:xlink="http://www.w3.org/1999/xlink" content-type="dwc:verbatimCoordinates" xlink:type="simple">16.843°S, 179.966°W</named-content>. FBA 152624. <named-content xmlns:xlink="http://www.w3.org/1999/xlink" content-type="dwc:institutional_code" xlink:type="simple">JBWM</named-content> Photo 2015-06.</p><p>(1, deposited in <named-content xmlns:xlink="http://www.w3.org/1999/xlink" content-type="dwc:institutional_code" xlink:type="simple">CNC</named-content>). <bold>FIJI</bold>. Vanua Levu, Bua Prov., 6 km NW Kilaka, 15.VI–24.VI.2004 Batiqere Range. Malaise. 98m ǁ Schlinger, Tokota’a FJVN58b_M05_07 _16.8067, 178.9914 FBA174462.</p></tp:treatment-sec><tp:treatment-sec sec-type="Diagnosis"><title>Diagnosis.</title><p>Females of <italic><tp:taxon-name><tp:taxon-name-part taxon-name-part-type="genus">Paranastatus</tp:taxon-name-part> <tp:taxon-name-part taxon-name-part-type="species">verticalis</tp:taxon-name-part></tp:taxon-name></italic> are differentiated by the following combination of features: vertex raised between eyes, and temple flat such that temple and occiput form almost a right angle (Fig. <xref ref-type="fig" rid="F1">5</xref>); vertex granulate; lower face with fringe of setae below toruli (Fig. <xref ref-type="fig" rid="F1">6</xref>); mandible tridentate; mesoscutum smooth and convex or flat, not concave (Fig. <xref ref-type="fig" rid="F3">16</xref>). Males of <italic><tp:taxon-name><tp:taxon-name-part taxon-name-part-type="genus">Paranastatus</tp:taxon-name-part> <tp:taxon-name-part taxon-name-part-type="species">verticalis</tp:taxon-name-part></tp:taxon-name></italic> are differentiated by the following combination of features: vertex granulate; mandible tridentate; in dorsal view occipital margin deeply excavate; colouration darker than that of females.</p></tp:treatment-sec><tp:treatment-sec sec-type="Distribution"><title>Distribution.</title><p>Islands of Fiji, Tonga, Western Samoa (<xref ref-type="bibr" rid="B12">Noyes 2015</xref>).</p></tp:treatment-sec><tp:treatment-sec sec-type="Biology"><title>Biology.</title><p>Parasitoids of <italic><tp:taxon-name><tp:taxon-name-part taxon-name-part-type="genus">Graeffea</tp:taxon-name-part> <tp:taxon-name-part taxon-name-part-type="species">crouanii</tp:taxon-name-part></tp:taxon-name></italic> eggs.</p></tp:treatment-sec><tp:treatment-sec sec-type="Variation"><title>Variation.</title><p>The two specimens collected in 2004 differ in several features compared to the type series described by <xref ref-type="bibr" rid="B3">Eady (1956)</xref>. The specimen from Taveuni Island has a body length of 2.85 mm, whereas all specimens in the type series range from 2.4–2.5mm. Unfortunately, an accurate measurement of body length was not possible in the specimen from Vanua Levu because the body is contorted. The scutellar-axillar complex in the new material is dark black-brown (Fig. <xref ref-type="fig" rid="F3">18</xref>) not light orange-brown (Fig. <xref ref-type="fig" rid="F3">16</xref>), and the legs are darker than in the type series (Fig. <xref ref-type="fig" rid="F3">17</xref>). Other slight variations in colour include: temple green-purple laterally, not blue-purple; lower face metallic blue-green, not coppery-green; and pronotum purple-blue dorsally, not purple-coppery. The new material has gastral tergite 1 white, tergite 6 light orange-brown, and remaining tergites dark brown, not gastral tergite 1 white and remaining tergites light brown, or gastral tergite 1 white, tergites 2 and 3 dark brown, and remaining tergites grading to light brown at gastral apex.</p></tp:treatment-sec><tp:treatment-sec><!--Section generated to contain objects referenced in tp:taxon-treatment.--><fig id="F1" position="float" orientation="portrait"><label>Figures 1–8.</label><caption><p>
          <bold>1</bold> Scanning electron micrograph (SEM) of <italic><tp:taxon-name><tp:taxon-name-part taxon-name-part-type="genus">Paranastatus</tp:taxon-name-part> <tp:taxon-name-part taxon-name-part-type="species">halko</tp:taxon-name-part></tp:taxon-name></italic>, lower face in anterior view showing mandibular dentition (<named-content xmlns:xlink="http://www.w3.org/1999/xlink" content-type="dwc:institutional_code" xlink:type="simple">JBWM</named-content> Photo 2015-01) <bold>2</bold> SEM of <italic><tp:taxon-name><tp:taxon-name-part taxon-name-part-type="genus">Paranastatus</tp:taxon-name-part> <tp:taxon-name-part taxon-name-part-type="species">halko</tp:taxon-name-part></tp:taxon-name></italic>, gena in lateral view (<named-content xmlns:xlink="http://www.w3.org/1999/xlink" content-type="dwc:institutional_code" xlink:type="simple">JBWM</named-content> Photo 2015-02) <bold>3</bold> <italic><tp:taxon-name><tp:taxon-name-part taxon-name-part-type="genus">Paranastatus</tp:taxon-name-part> <tp:taxon-name-part taxon-name-part-type="species">nigriscutellatus</tp:taxon-name-part></tp:taxon-name></italic>, lower face in frontolateral view showing mandible dentition (<named-content xmlns:xlink="http://www.w3.org/1999/xlink" content-type="dwc:institutional_code" xlink:type="simple">JBWM</named-content> Photo 2015-03). Inset: outline of mandible dentition showing four teeth <bold>4</bold> SEM of <italic><tp:taxon-name><tp:taxon-name-part taxon-name-part-type="genus">Paranastatus</tp:taxon-name-part> <tp:taxon-name-part taxon-name-part-type="species">nigriscutellatus</tp:taxon-name-part></tp:taxon-name></italic>, head and anterior part of mesosoma in lateral view (<named-content xmlns:xlink="http://www.w3.org/1999/xlink" content-type="dwc:institutional_code" xlink:type="simple">JBWM</named-content> Photo 2015-03) <bold>5</bold> <italic><tp:taxon-name><tp:taxon-name-part taxon-name-part-type="genus">Paranastatus</tp:taxon-name-part> <tp:taxon-name-part taxon-name-part-type="species">verticalis</tp:taxon-name-part></tp:taxon-name></italic>, head in lateral view. Inset: outline of vertex-temple shape (<named-content xmlns:xlink="http://www.w3.org/1999/xlink" content-type="dwc:institutional_code" xlink:type="simple">JBWM</named-content> Photo 2015-04) <bold>6</bold> <italic><tp:taxon-name><tp:taxon-name-part taxon-name-part-type="genus">Paranastatus</tp:taxon-name-part> <tp:taxon-name-part taxon-name-part-type="species">verticalis</tp:taxon-name-part></tp:taxon-name></italic> holotype, lower face in anterior view showing fringe of setae below toruli <bold>7</bold> <italic><tp:taxon-name><tp:taxon-name-part taxon-name-part-type="genus">Paranastatus</tp:taxon-name-part> <tp:taxon-name-part taxon-name-part-type="species">pilosus</tp:taxon-name-part></tp:taxon-name></italic>, head in lateral view. Inset: outline of vertex-temple shape (<named-content xmlns:xlink="http://www.w3.org/1999/xlink" content-type="dwc:institutional_code" xlink:type="simple">JBWM</named-content> Photo 2015-05) <bold>8</bold> <italic><tp:taxon-name><tp:taxon-name-part taxon-name-part-type="genus">Paranastatus</tp:taxon-name-part> <tp:taxon-name-part taxon-name-part-type="species">halko</tp:taxon-name-part></tp:taxon-name></italic> holotype, head in lateral view. Inset: outline of vertex-temple shape.</p></caption><graphic xmlns:xlink="http://www.w3.org/1999/xlink" xlink:href="zookeys-559-059-g001.jpg" position="float" orientation="portrait" xlink:type="simple" id="oo_76118.jpg"/></fig><fig id="F3" position="float" orientation="portrait"><label>Figures 15–21.</label><caption><p>
          <bold>15</bold> <italic><tp:taxon-name><tp:taxon-name-part taxon-name-part-type="genus">Paranastatus</tp:taxon-name-part> <tp:taxon-name-part taxon-name-part-type="species">verticalis</tp:taxon-name-part></tp:taxon-name></italic> holotype, lateral habitus <bold>16</bold> <italic><tp:taxon-name><tp:taxon-name-part taxon-name-part-type="genus">Paranastatus</tp:taxon-name-part> <tp:taxon-name-part taxon-name-part-type="species">verticalis</tp:taxon-name-part></tp:taxon-name></italic> holotype, dorsal view <bold>17</bold> <italic><tp:taxon-name><tp:taxon-name-part taxon-name-part-type="genus">Paranastatus</tp:taxon-name-part> <tp:taxon-name-part taxon-name-part-type="species">verticalis</tp:taxon-name-part></tp:taxon-name></italic> (Taveuni, Fiji), lateral habitus (<named-content xmlns:xlink="http://www.w3.org/1999/xlink" content-type="dwc:institutional_code" xlink:type="simple">JBWM</named-content> Photo 2015-06) <bold>18</bold> <italic><tp:taxon-name><tp:taxon-name-part taxon-name-part-type="genus">Paranastatus</tp:taxon-name-part> <tp:taxon-name-part taxon-name-part-type="species">verticalis</tp:taxon-name-part></tp:taxon-name></italic> (Taveuni, Fiji) in dorsal view (<named-content xmlns:xlink="http://www.w3.org/1999/xlink" content-type="dwc:institutional_code" xlink:type="simple">JBWM</named-content> Photo 2015-06) <bold>19</bold> <italic><tp:taxon-name><tp:taxon-name-part taxon-name-part-type="genus">Paranastatus</tp:taxon-name-part> <tp:taxon-name-part taxon-name-part-type="species">halko</tp:taxon-name-part></tp:taxon-name></italic> holotype, lateral habitus <bold>20</bold> <italic><tp:taxon-name><tp:taxon-name-part taxon-name-part-type="genus">Paranastatus</tp:taxon-name-part> <tp:taxon-name-part taxon-name-part-type="species">bellus</tp:taxon-name-part></tp:taxon-name></italic> holotype, head in frontolateral view and antenna <bold>21</bold> <italic><tp:taxon-name><tp:taxon-name-part taxon-name-part-type="genus">Paranastatus</tp:taxon-name-part> <tp:taxon-name-part taxon-name-part-type="species">bellus</tp:taxon-name-part></tp:taxon-name></italic> holotype, body in lateral view.</p></caption><graphic xmlns:xlink="http://www.w3.org/1999/xlink" xlink:href="zookeys-559-059-g003.jpg" position="float" orientation="portrait" xlink:type="simple" id="oo_76120.jpg"/></fig></tp:treatment-sec><ref-list><ref id="B12"><mixed-citation xmlns:xlink="http://www.w3.org/1999/xlink" xlink:type="simple">
          <person-group><name name-style="western"><surname>Noyes</surname><given-names>JS</given-names></name></person-group> (<year>2015</year>) <source>Universal <tp:taxon-name><tp:taxon-name-part taxon-name-part-type="superfamily">Chalcidoidea</tp:taxon-name-part></tp:taxon-name> Database</source>. <ext-link xlink:type="simple" ext-link-type="uri" xlink:href="http://www.nhm.ac.uk/chalcidoids">http://www.nhm.ac.uk/chalcidoids</ext-link> [<date-in-citation content-type="access-date">accessed 26 June 2015</date-in-citation>]</mixed-citation></ref><ref id="B3"><mixed-citation xmlns:xlink="http://www.w3.org/1999/xlink" xlink:type="simple">
          <person-group><name name-style="western"><surname>Eady</surname><given-names>RD</given-names></name></person-group> (<year>1956</year>) <article-title>Two new species of the genus <italic><tp:taxon-name><tp:taxon-name-part taxon-name-part-type="genus">Paranastatus</tp:taxon-name-part></tp:taxon-name></italic> Masi (Hym. <tp:taxon-name><tp:taxon-name-part taxon-name-part-type="family">Eupelmidae</tp:taxon-name-part></tp:taxon-name>) from Fiji.</article-title> <source>Bulletin of Entomological Research</source> <volume>47</volume>(<issue>1</issue>): <fpage>61</fpage>–<lpage>67</lpage>. doi: <ext-link xlink:type="simple" ext-link-type="doi" xlink:href="10.1017/S0007485300046514">10.1017/S0007485300046514</ext-link></mixed-citation></ref></ref-list></tp:taxon-treatment>
